# Supplementary material for: Proline codon pair selection determines ribosome pausing strength and translation efficiency in bacteria
Source: Commun Biol. 2021 May 17;4:589. doi: 10.1038/s42003-021-02115-z (PMC8129111; doi:10.1038/s42003-021-02115-z)
Supplement: Supplementary file 3 — Supplementary Data 1 [file 42003_2021_2115_MOESM3_ESM.xlsx]

## Sheet: Tab. S4 - Bioinfo analysis
species	strain	TaxonID
Caulobacter crescentus	CB15	190650
Staphylococcus aureus		1280
Helicobacter pylori		210
Salmonella enterica		28901
Acinetobacter baumannii		470
Streptococcus pneumoniae		1313
Pseudomonas aeruginosa		287
Neisseria meningitidis		487
Corynebacterium glutamicum		1718
Vibrio natriegens		691
Bacillus subtilis		1423
Myxococcus xanthus	DK 1622	246197
Streptomyces venezuelae		54571
Streptomyces coelicolor	A3(2)	100226
Vibrio cholerae		666
Escherichia coli	K-12 MG1655	511145
