# Supplementary material for: Proline codon pair selection determines ribosome pausing strength and translation efficiency in bacteria
Source: Commun Biol. 2021 May 17;4:589. doi: 10.1038/s42003-021-02115-z (PMC8129111; doi:10.1038/s42003-021-02115-z)
Supplement: Supplementary file 4 — Supplementary Data 2 [file 42003_2021_2115_MOESM4_ESM.xlsx]

## Sheet: all_pair
codon1	codon2	n	%		codon1	codon2	codon3	n	%		strength	codon1	codon2	n	per
CCG	CCG	556	0.278		CCG	CCG	CCG	24	0.253		W	CCG	CCG	359	0.308
CCG	CCC	120	0.060		CCG	CCG	CCC	7	0.074		W	CCG	CCC	66	0.057
CCG	CCU	157	0.078		CCG	CCG	CCA	8	0.084		W	CCG	CCU	86	0.074
CCG	CCA	378	0.188		CCG	CCC	CCU	1	0.011		W	CCG	CCA	207	0.178
CCC	CCG	41	0.020		CCG	CCU	CCG	2	0.021		W	CCC	CCG	28	0.024
CCC	CCC	24	0.012		CCG	CCU	CCC	2	0.021		W	CCC	CCC	7	0.006
CCC	CCU	37	0.018		CCG	CCU	CCA	1	0.011		W	CCC	CCU	21	0.018
CCC	CCA	19	0.010		CCG	CCA	CCG	5	0.053		W	CCC	CCA	8	0.007
CCU	CCG	82	0.041		CCG	CCA	CCC	2	0.021		W	CCU	CCG	55	0.047
CCU	CCC	47	0.023		CCG	CCA	CCU	1	0.011		W	CCU	CCC	26	0.022
CCU	CCU	47	0.023		CCG	CCA	CCA	1	0.011		W	CCU	CCU	28	0.024
CCU	CCA	48	0.024		CCU	CCG	CCC	1	0.011		W	CCU	CCA	26	0.022
CCA	CCG	229	0.114		CCU	CCG	CCA	1	0.011		W	CCA	CCG	132	0.113
CCA	CCC	35	0.017		CCU	CCC	CCC	3	0.032		W	CCA	CCC	23	0.020
CCA	CCU	71	0.035		CCU	CCC	CCU	2	0.021		W	CCA	CCU	35	0.030
CCA	CCA	116	0.058		CCU	CCU	CCU	2	0.021		W	CCA	CCA	57	0.049
					CCU	CCA	CCG	1	0.011		M	CCG	CCG	97	0.221
					CCU	CCA	CCC	1	0.011		M	CCG	CCC	30	0.068
					CCU	CCA	CCU	1	0.011		M	CCG	CCU	42	0.096
					CCA	CCG	CCG	9	0.095		M	CCG	CCA	79	0.180
					CCA	CCG	CCC	1	0.011		M	CCC	CCG	10	0.023
					CCA	CCG	CCU	1	0.011		M	CCC	CCC	9	0.021
					CCA	CCG	CCA	9	0.095		M	CCC	CCU	9	0.021
					CCA	CCC	CCG	1	0.011		M	CCC	CCA	7	0.016
					CCA	CCC	CCC	1	0.011		M	CCU	CCG	10	0.023
					CCA	CCU	CCG	1	0.011		M	CCU	CCC	14	0.032
					CCA	CCA	CCG	1	0.011		M	CCU	CCU	12	0.027
					CCA	CCA	CCC	1	0.011		M	CCU	CCA	15	0.034
					CCA	CCA	CCA	4	0.042		M	CCA	CCG	51	0.116
											M	CCA	CCC	5	0.011
											M	CCA	CCU	15	0.034
											M	CCA	CCA	33	0.075
											S	CCG	CCG	100	0.247
											S	CCG	CCC	24	0.059
											S	CCG	CCU	29	0.071
											S	CCG	CCA	92	0.227
											S	CCC	CCG	3	0.007
											S	CCC	CCC	8	0.020
											S	CCC	CCU	7	0.017
											S	CCC	CCA	4	0.001
											S	CCU	CCG	17	0.042
											S	CCU	CCC	7	0.017
											S	CCU	CCU	7	0.017
											S	CCU	CCA	7	0.017
											S	CCA	CCG	46	0.114
											S	CCA	CCC	7	0.017
											S	CCA	CCU	21	0.052
											S	CCA	CCA	26	0.064

## Sheet: same_codon
codon1	codon2	n	%		codon1	codon2	codon3	n	%		strength	codon1	codon2	n	per
CCG	CCG	556	0.277		CCG	CCG	CCG	24	0.253		W	CCG	CCG	359	0.308
CCC	CCC	24	0.012		CCC	CCC	CCC	0	0		W	CCC	CCC	7	0.006
CCU	CCU	47	0.023		CCU	CCU	CCU	2	0.021		W	CCT	CCT	28	0.024
CCA	CCA	116	0.058		CCA	CCA	CCA	4	0.042		W	CCA	CCA	57	0.049
											M	CCG	CCG	97	0.221
											M	CCC	CCC	9	0.021
											M	CCT	CCT	12	0.027
											M	CCA	CCA	33	0.075
											S	CCG	CCG	100	0.247
											S	CCC	CCC	8	0.020
											S	CCT	CCT	7	0.017
											S	CCA	CCA	26	0.064
