# Supplementary material for: Proline codon pair selection determines ribosome pausing strength and translation efficiency in bacteria
Source: Commun Biol. 2021 May 17;4:589. doi: 10.1038/s42003-021-02115-z (PMC8129111; doi:10.1038/s42003-021-02115-z)
Supplement: Supplementary file 5 — Supplementary Data 3 [file 42003_2021_2115_MOESM5_ESM.xlsx]

## Sheet: S3 - Strains
A - General
	E. coli DH5alpir	recA1 endA1 gyrA96 thi-1 hsdR17 supE44 relA1 ∆lacZYA-argF U169 ɸ80dlacZ∆M15 λpir	(6)
Sa1	E. coli BW25113	∆(araD-araB)567, ∆lacZ4787(::rrnB-3), λ-, rph-1, ∆(rhaD-rhaB)568, hsdR514	(7)
Sa2	E. coli BW25113 Defp	E. coli BW25113 Defp	(8)
Sa3	E. coli MG-CL 123	MG1655 lacZ::tet rpsL150 ΔcadC ΔcadBA PcadBA::lacZ	(8)
C - Pausing strength at triproline
Sc1	E. coli BW25113 HisL-RPAP (CCG)-luxCDABE	E. coli BW25113 hisL:hisL*-luxCDABE (chromosomal integration of Vc3 by single homologous recombination)	This study
Sc2	E. coli BW25113 HisL-RPAP (CCC)-luxCDABE	E. coli BW25113 hisL:hisL*-luxCDABE (chromosomal integration of Vc4 by single homologous recombination)	This study
Sc3	E. coli BW25113 HisL-RPAP (CCU)-luxCDABE	E. coli BW25113 hisL:hisL*-luxCDABE (chromosomal integration of Vc5 by single homologous recombination)	This study
Sc4	E. coli BW25113 HisL-RPAP (CCA)-luxCDABE	E. coli BW25113 hisL:hisL*-luxCDABE (chromosomal integration of Vc6 by single homologous recombination)	This study
Sc5	E. coli BW25113 HisL-TPPP (CCG)-luxCDABE	E. coli BW25113 hisL:hisL*-luxCDABE (chromosomal integration of Vc7 by single homologous recombination)	This study
Sc6	E. coli BW25113 HisL-TPPP (CCC)-luxCDABE	E. coli BW25113 hisL:hisL*-luxCDABE (chromosomal integration of Vc8 by single homologous recombination)	This study
Sc7	E. coli BW25113 HisL-TPPP (CCU)-luxCDABE	E. coli BW25113 hisL:hisL*-luxCDABE (chromosomal integration of Vc9 by single homologous recombination)	This study
Sc8	E. coli BW25113 HisL-TPPP (CCA)-luxCDABE	E. coli BW25113 hisL:hisL*-luxCDABE (chromosomal integration of Vc10 by single homologous recombination)	This study
Sc9	E. coli BW25113 HisL-FPPP (CCG)-luxCDABE	E. coli BW25113 hisL:hisL*-luxCDABE (chromosomal integration of Vc11 by single homologous recombination)	This study
Sc10	E. coli BW25113 HisL-FPPP (CCC)-luxCDABE	E. coli BW25113 hisL:hisL*-luxCDABE (chromosomal integration of Vc12 by single homologous recombination)	This study
Sc11	E. coli BW25113 HisL-FPPP (CCU)-luxCDABE	E. coli BW25113 hisL:hisL*-luxCDABE (chromosomal integration of Vc13 by single homologous recombination)	This study
Sc12	E. coli BW25113 HisL-FPPP (CCA)-luxCDABE	E. coli BW25113 hisL:hisL*-luxCDABE (chromosomal integration of Vc14 by single homologous recombination)	This study
Sc13	E. coli BW25113 HisL-RPPP (CCG)-luxCDABE	E. coli BW25113 hisL:hisL*-luxCDABE (chromosomal integration of Vc15 by single homologous recombination)	This study
Sc14	E. coli BW25113 HisL-RPPP (CCC)-luxCDABE	E. coli BW25113 hisL:hisL*-luxCDABE (chromosomal integration of Vc16 by single homologous recombination)	This study
Sc15	E. coli BW25113 HisL-RPPP (CCU)-luxCDABE	E. coli BW25113 hisL:hisL*-luxCDABE (chromosomal integration of Vc17 by single homologous recombination)	This study
Sc16	E. coli BW25113 HisL-RPPP (CCA)-luxCDABE	E. coli BW25113 hisL:hisL*-luxCDABE (chromosomal integration of Vc18 by single homologous recombination)	This study
Sc17	E. coli BW25113 HisL-HHH*-luxCDABE	E. coli BW25113 hisL:hisL*-luxCDABE (chromosomal integration of Vc19 by single homologous recombination)	This study
Sc18	E. coli BW25113 HisL-WPAP (CCG)-luxCDABE	E. coli BW25113 hisL:hisL*-luxCDABE (chromosomal integration of Vc20 by single homologous recombination)	This study
Sc19	E. coli BW25113 HisL-WPAP (CCC)-luxCDABE	E. coli BW25113 hisL:hisL*-luxCDABE (chromosomal integration of Vc21 by single homologous recombination)	This study
Sc20	E. coli BW25113 HisL-WPAP (CCU)-luxCDABE	E. coli BW25113 hisL:hisL*-luxCDABE (chromosomal integration of Vc22 by single homologous recombination)	This study
Sc21	E. coli BW25113 HisL-WPAP (CCA)-luxCDABE	E. coli BW25113 hisL:hisL*-luxCDABE (chromosomal integration of Vc23 by single homologous recombination)	This study
Sc22	E. coli BW25113 HisL-NPPP (CCG)-luxCDABE	E. coli BW25113 hisL:hisL*-luxCDABE (chromosomal integration of Vc24 by single homologous recombination)	This study
Sc23	E. coli BW25113 HisL-NPPP (CCC)-luxCDABE	E. coli BW25113 hisL:hisL*-luxCDABE (chromosomal integration of Vc25 by single homologous recombination)	This study
Sc24	E. coli BW25113 HisL-NPPP (CCU)-luxCDABE	E. coli BW25113 hisL:hisL*-luxCDABE (chromosomal integration of Vc26 by single homologous recombination)	This study
Sc25	E. coli BW25113 HisL-NPPP (CCA)-luxCDABE	E. coli BW25113 hisL:hisL*-luxCDABE (chromosomal integration of Vc27 by single homologous recombination)	This study
Sc26	E. coli BW25113 HisL-LPPP (CCG)-luxCDABE	E. coli BW25113 hisL:hisL*-luxCDABE (chromosomal integration of Vc28 by single homologous recombination)	This study
Sc27	E. coli BW25113 HisL-LPPP (CCC)-luxCDABE	E. coli BW25113 hisL:hisL*-luxCDABE (chromosomal integration of Vc29 by single homologous recombination)	This study
Sc28	E. coli BW25113 HisL-LPPP (CCU)-luxCDABE	E. coli BW25113 hisL:hisL*-luxCDABE (chromosomal integration of Vc30 by single homologous recombination)	This study
Sc29	E. coli BW25113 HisL-LPPP (CCA)-luxCDABE	E. coli BW25113 hisL:hisL*-luxCDABE (chromosomal integration of Vc31 by single homologous recombination)	This study
Sc30	E. coli BW25113 HisL-WPPP (CCG)-luxCDABE	E. coli BW25113 hisL:hisL*-luxCDABE (chromosomal integration of Vc32 by single homologous recombination)	This study
Sc31	E. coli BW25113 HisL-WPPP (CCC)-luxCDABE	E. coli BW25113 hisL:hisL*-luxCDABE (chromosomal integration of Vc33 by single homologous recombination)	This study
Sc32	E. coli BW25113 HisL-WPPP (CCU)-luxCDABE	E. coli BW25113 hisL:hisL*-luxCDABE (chromosomal integration of Vc34 by single homologous recombination)	This study
Sc33	E. coli BW25113 HisL-WPPP (CCA)-luxCDABE	E. coli BW25113 hisL:hisL*-luxCDABE (chromosomal integration of Vc35 by single homologous recombination)	This study
E - tRNA deletion strains
Se1	E. coli BW25113 DproK	E. coli BW25113 DproK	This study
Se2	E. coli BW25113 DproL	E. coli BW25113 DproL	This study
Se3	E. coli BW25113 DproKDproL	E. coli BW25113 DproKDproL	This study
Se4	E. coli BW25113 DproK HisL-RPAP (CCG)-luxCDABE	E. coli BW25113 DproK hisL:hisL*-luxCDABE (chromosomal integration of Vc1 by single homologous recombination)	This study
Se5	E. coli BW25113 DproK HisL-RPAP (CCC)-luxCDABE	E. coli BW25113 DproK hisL:hisL*-luxCDABE (chromosomal integration of Vc2 by single homologous recombination)	This study
Se6	E. coli BW25113 DproK HisL-RPAP (CCU)-luxCDABE	E. coli BW25113 DproK hisL:hisL*-luxCDABE (chromosomal integration of Vc3 by single homologous recombination)	This study
Se7	E. coli BW25113 DproK HisL-RPAP (CCA)-luxCDABE	E. coli BW25113 DproK hisL:hisL*-luxCDABE (chromosomal integration of Vc4 by single homologous recombination)	This study
Se8	E. coli BW25113 DproL HisL-RPAP (CCG)-luxCDABE	E. coli BW25113 DproL hisL:hisL*-luxCDABE (chromosomal integration of Vc1 by single homologous recombination)	This study
Se9	E. coli BW25113 DproL HisL-RPAP (CCC)-luxCDABE	E. coli BW25113 DproL hisL:hisL*-luxCDABE (chromosomal integration of Vc1 by single homologous recombination)	This study
Se10	E. coli BW25113 DproL HisL-RPAP (CCU)-luxCDABE	E. coli BW25113 DproL hisL:hisL*-luxCDABE (chromosomal integration of Vc1 by single homologous recombination)	This study
Se11	E. coli BW25113 DproL HisL-RPAP (CCA)-luxCDABE	E. coli BW25113 DproL hisL:hisL*-luxCDABE (chromosomal integration of Vc1 by single homologous recombination)	This study
Se12	E. coli BW25113 DproKDproL HisL-RPAP (CCG)-luxCDABE	E. coli BW25113 DproKDproL hisL:hisL*-luxCDABE (chromosomal integration of Vc1 by single homologous recombination)	This study
Se13	E. coli BW25113 DproKDproL HisL-RPAP (CCC)-luxCDABE	E. coli BW25113 DproKDproL hisL:hisL*-luxCDABE (chromosomal integration of Vc2 by single homologous recombination)	This study
Se14	E. coli BW25113 DproKDproL HisL-RPAP (CCU)-luxCDABE	E. coli BW25113 DproKDproL hisL:hisL*-luxCDABE (chromosomal integration of Vc3 by single homologous recombination)	This study
Se15	E. coli BW25113 DproKDproL HisL-RPAP (CCA)-luxCDABE	E. coli BW25113 DproKDproL hisL:hisL*-luxCDABE (chromosomal integration of Vc4 by single homologous recombination)	This study
