# Supplementary material for: Proline codon pair selection determines ribosome pausing strength and translation efficiency in bacteria
Source: Commun Biol. 2021 May 17;4:589. doi: 10.1038/s42003-021-02115-z (PMC8129111; doi:10.1038/s42003-021-02115-z)
Supplement: Supplementary file 6 — Supplementary Data 4 [file 42003_2021_2115_MOESM6_ESM.xlsx]

## Sheet: S4 - Plasmids
A - General
Va1	pNPTS-138-R6KT	pUC origin pNPTS138 exchanged with γ-origin from pUC18R6KT-mini-Tn7T; plasmid for chromosomal integration by single homologous recombination	(1)
Va2	pBAD-HisA	Overexpression plasmid for His-tagged proteins, AmpR	Invitrogen
Va3	pET16B	Overexpression plasmid for His-tagged proteins, AmpR	Novagen
B - Ribosome Frameshifting
Vb1	pBADHisA-luxCDABE	Contains the lux operon (luxCDABE) inserted into the NcoI / KpnI restriction sites, 9.8 kb, AmpR	(2)
Vb2	pBAD-HisA-CCG*G_luxCDABE+1	luxC variant with alternative CDS start (MGVPCCG*G) and the luxCDABE ORF cloned in the +1 frame relative to the start codon. Fragment was amplified from Vb1 using Pb1/Pb5 and cloned in Vb1 after cut/ligation using NcoI and BsrGI.	this study
Vb3	pBAD-HisA-CCC*G_luxCDABE+1	luxC variant with alternative CDS start (MGVPCCC*G) and the luxCDABE ORF cloned in the +1 frame relative to the start codon. Fragment was amplified from Vb1 using Pb2/Pb5 and cloned in Vb1 after cut/ligation using NcoI and BsrGI.	this study
Vb4	pBAD-HisA-CCU*G_luxCDABE+1	luxC variant with alternative CDS start (MGVPCCU*G) and the luxCDABE ORF cloned in the +1 frame relative to the start codon. Fragment was amplified from Vb1 using Pb3/Pb5 and cloned in Vb1 after cut/ligation using NcoI and BsrGI.	this study
Vb5	pBAD-HisA-CCA*G_luxCDABE+1	luxC variant with alternative CDS start (MGVPCCA*G) and the luxCDABE ORF cloned in the +1 frame relative to the start codon. Fragment was amplified from Vb1 using Pb4/Pb5 and cloned in Vb1 after cut/ligation using NcoI and BsrGI.	this study
Vb6	pBAD-HisA-CCG*_luxCDABE+1	luxC variant with alternative CDS start (MGVPCCG*) and the luxCDABE ORF cloned in the 0 frame relative to the start codon. Fragment was amplified from Vb1 using Pb6/Pb5 and cloned in Vb1 after cut/ligation using NcoI and BsrGI.	this study
Vb7	pBAD-HisA-CCC*_luxCDABE+1	luxC variant with alternative CDS start (MGVPCCC*) and the luxCDABE ORF cloned in the 0 frame relative to the start codon. Fragment was amplified from Vb1 using Pb7/Pb5 and cloned in Vb1 after cut/ligation using NcoI and BsrGI.	this study
Vb8	pBAD-HisA-CCU*_luxCDABE+1	luxC variant with alternative CDS start (MGVPCCU*) and the luxCDABE ORF cloned in the 0 frame relative to the start codon. Fragment was amplified from Vb1 using Pb8/Pb5 and cloned in Vb1 after cut/ligation using NcoI and BsrGI.	this study
Vb9	pBAD-HisA-CCA*_luxCDABE+1	luxC variant with alternative CDS start (MGVPCCA*) and the luxCDABE ORF cloned in the 0 frame relative to the start codon. Fragment was amplified from Vb1 using Pb9/Pb5 and cloned in Vb1 after cut/ligation using NcoI and BsrGI.	this study
C - Pausing strength at triprolin
Vc1	pNPTS-138-R6KT-PBADluxCDABE	Backbone vector for chromosomal HisL-lux reporter fusions.	this study
Vc2	pNPTS-138-R6KT-HisL-luxCDABE	Plasmid for chromosomal integration via single homologous recombination. luxCDABE under transcriptional/translational control of the His Leader peptide. Fragment was amplified from E. coli BW25113 chromosomal DNA using Pc1-Pc2 and cloned in Vc1 after cut/ligation using SphI and NcoI.	this study
Vc3	pNPTS-138-R6KT-HisL-RPAP (CCG)-luxCDABE	Plasmid for chromosomal integration via single homologous recombination. luxCDABE under transcriptional/translational control of the His Leader peptide variant His1-His4 > RPCCGAPCCG. Overlap fragment was amplified from Vc2 using Pc1-Pc3 /Pc4-Pc2 and cloned in Vc1 after cut/ligation using SphI and NcoI.	this study
Vc4	pNPTS-138-R6KT-HisL-RPAP (CCC)-luxCDABE	Plasmid for chromosomal integration via single homologous recombination. luxCDABE under transcriptional/translational control of the His Leader peptide variant His1-His4 > RPCCCAPCCC. Overlap fragment was amplified from Vc2 using Pc1-Pc5 /Pc6-Pc2 and cloned in Vc1 after cut/ligation using SphI and NcoI.	this study
Vc5	pNPTS-138-R6KT-HisL-RPAP (CCU)-luxCDABE	Plasmid for chromosomal integration via single homologous recombination. luxCDABE under transcriptional/translational control of the His Leader peptide variant His1-His4 > RPCCUAPCCU. Overlap fragment was amplified from Vc2 using Pc1-Pc7 /Pc8-Pc2 and cloned in Vc1 after cut/ligation using SphI and NcoI.	this study
Vc6	pNPTS-138-R6KT-HisL-RPAP (CCA)-luxCDABE	Plasmid for chromosomal integration via single homologous recombination. luxCDABE under transcriptional/translational control of the His Leader peptide variant His1-His4 > RPCCAAPCCA. Overlap fragment was amplified from Vc2 using Pc1-Pc9 /Pc10-Pc2 and cloned in Vc1 after cut/ligation using SphI and NcoI.	this study
Vc7	pNPTS-138-R6KT-HisL-TPPP (CCG)-luxCDABE	Plasmid for chromosomal integration via single homologous recombination. luxCDABE under transcriptional/translational control of the His Leader peptide variant His1-His4 > TPCCGPCCGPCCG. Overlap fragment was amplified from Vc2 using Pc1-Pc11 /Pc12-Pc2 and cloned in Vc1 after cut/ligation using SphI and NcoI.	this study
Vc8	pNPTS-138-R6KT-HisL-TPPP (CCC)-luxCDABE	Plasmid for chromosomal integration via single homologous recombination. luxCDABE under transcriptional/translational control of the His Leader peptide variant His1-His4 > TPCCCPCCCPCCC. Overlap fragment was amplified from Vc2 using Pc1-Pc13 /Pc14-Pc2 and cloned in Vc1 after cut/ligation using SphI and NcoI.	this study
Vc9	pNPTS-138-R6KT-HisL-TPPP (CCU)-luxCDABE	Plasmid for chromosomal integration via single homologous recombination. luxCDABE under transcriptional/translational control of the His Leader peptide variant His1-His4 > TPCCUPCCUPCCU. Overlap fragment was amplified from Vc2 using Pc1-Pc15 /Pc16-Pc2 and cloned in Vc1 after cut/ligation using SphI and NcoI.	this study
Vc10	pNPTS-138-R6KT-HisL-TPPP (CCA)-luxCDABE	Plasmid for chromosomal integration via single homologous recombination. luxCDABE under transcriptional/translational control of the His Leader peptide variant His1-His4 > RPCCAPCCAPCCA. Overlap fragment was amplified from Vc2 using Pc1-Pc17 /Pc18-Pc2 and cloned in Vc1 after cut/ligation using SphI and NcoI.	this study
Vc11	pNPTS-138-R6KT-HisL-FPPP (CCG)-luxCDABE	Plasmid for chromosomal integration via single homologous recombination. luxCDABE under trancriptional/translational control of the His Leader peptide variant His1-His4 > TPCCGPCCGPCCG. Overlap fragment was amplified from Vc2 using Pc1-Pc19 /Pc20-Pc2 and cloned in Vc1 after cut/ligation using SphI and NcoI.	this study
Vc12	pNPTS-138-R6KT-HisL-FPPP (CCC)-luxCDABE	Plasmid for chromosomal integration via single homologous recombination. luxCDABE under trancriptional/translational control of the His Leader peptide variant His1-His4 > TPCCCPCCCPCCC. Overlap fragment was amplified from Vc2 using Pc1-Pc21 /Pc22-Pc2 and cloned in Vc1 after cut/ligation using SphI and NcoI.	this study
Vc13	pNPTS-138-R6KT-HisL-FPPP (CCU)-luxCDABE	Plasmid for chromosomal integration via single homologous recombination. luxCDABE under transcriptional/translational control of the His Leader peptide variant His1-His4 > TPCCUPCCUPCCU. Overlap fragment was amplified from Vc2 using Pc1-Pc23 /Pc24-Pc2 and cloned in Vc1 after cut/ligation using SphI and NcoI.	this study
Vc14	pNPTS-138-R6KT-HisL-FPPP (CCA)-luxCDABE	Plasmid for chromosomal integration via single homologous recombination. luxCDABE under transcriptional/translational control of the His Leader peptide variant His1-His4 > TPCCCPCCAPCCA. Overlap fragment was amplified from Vc2 using Pc1-Pc25 /Pc26-Pc2 and cloned in Vc1 after cut/ligation using SphI and NcoI.	this study
Vc15	pNPTS-138-R6KT-HisL-RPPP (CCG)-luxCDABE	Plasmid for chromosomal integration via single homologous recombination. luxCDABE under transcriptional/translational control of the His Leader peptide variant His1-His4 > RPCCGPCCGPCCG. Overlap fragment was amplified from Vc2 using Pc1-Pc27 /Pc28-Pc2 and cloned in Vc1 after cut/ligation using SphI and NcoI.	this study
Vc16	pNPTS-138-R6KT-HisL-RPPP (CCC)-luxCDABE	Plasmid for chromosomal integration via single homologous recombination. luxCDABE under transcriptional/translational control of the His Leader peptide variant His1-His4 > RPCCCPCCCPCCC. Overlap fragment was amplified from Vc2 using Pc1-Pc29 /Pc30-Pc2 and cloned in Vc1 after cut/ligation using SphI and NcoI.	this study
Vc17	pNPTS-138-R6KT-HisL-RPPP (CCU)-luxCDABE	Plasmid for chromosomal integration via single homologous recombination. luxCDABE under transcriptional/translational control of the His Leader peptide variant His1-His4 > RPCCUPCCUPCCU. Overlap fragment was amplified from Vc2 using Pc1-Pc31 /Pc32-Pc2 and cloned in Vc1 after cut/ligation using SphI and NcoI.	this study
Vc18	pNPTS-138-R6KT-HisL-RPPP (CCA)-luxCDABE	Plasmid for chromosomal integration via single homologous recombination. luxCDABE under transcriptional/translational control of the His Leader peptide variant His1-His4 > RPCCAPCCAPCCA. Overlap fragment was amplified from Vc2 using Pc1-Pc33 /Pc34-Pc2 and cloned in Vc1 after cut/ligation using SphI and NcoI.	this study
Vc19	pNPTS-138-R6KT-HisL-HHH*-luxCDABE	Plasmid for chromosomal integration via single homologous recombination. luxCDABE under transcriptional/translational control of the His Leader peptide variant His4 > UAA. Overlap fragment was amplified from Vc2 using Pc1-Pc35 /Pc36-Pc2 and cloned in Vc1 after cut/ligation using SphI and NcoI.	this study
Vc20	pNPTS-138-R6KT-HisL-WPAP (CCG)-luxCDABE	Plasmid for chromosomal integration via single homologous recombination. luxCDABE under transcriptional/translational control of the His Leader peptide variant His1-His4 > WPCCGAPCCG. Overlap fragment was amplified from Vc2 using Pc1-Pc37 /Pc38-Pc2 and cloned in Vc1 after cut/ligation using SphI and NcoI.	this study
Vc21	pNPTS-138-R6KT-HisL-WPAP (CCC)-luxCDABE	Plasmid for chromosomal integration via single homologous recombination. luxCDABE under transcriptional/translational control of the His Leader peptide variant His1-His4 > WPCCCAPCCC. Overlap fragment was amplified from Vc2 using Pc1-Pc39 /Pc40-Pc2 and cloned in Vc1 after cut/ligation using SphI and NcoI.	this study
Vc22	pNPTS-138-R6KT-HisL-WPAP (CCU)-luxCDABE	Plasmid for chromosomal integration via single homologous recombination. luxCDABE under transcriptional/translational control of the His Leader peptide variant His1-His4 > WPCCUAPCCU. Overlap fragment was amplified from Vc2 using Pc1-Pc41 /Pc42-Pc2 and cloned in Vc1 after cut/ligation using SphI and NcoI.	this study
Vc23	pNPTS-138-R6KT-HisL-WPAP (CCA)-luxCDABE	Plasmid for chromosomal integration via single homologous recombination. luxCDABE under transcriptional/translational control of the His Leader peptide variant His1-His4 > WPCCAAPCCA. Overlap fragment was amplified from Vc2 using Pc1-Pc43 /Pc44-Pc2 and cloned in Vc1 after cut/ligation using SphI and NcoI.	this study
Vc24	pNPTS-138-R6KT-HisL-NPPP (CCG)-luxCDABE	Plasmid for chromosomal integration via single homologous recombination. luxCDABE under transcriptional/translational control of the His Leader peptide variant His1-His4 > NPCCGPCCGPCCG. Overlap fragment was amplified from Vc2 using Pc1-Pc45 /Pc46-Pc2 and cloned in Vc1 after cut/ligation using SphI and NcoI.	this study
Vc25	pNPTS-138-R6KT-HisL-NPPP (CCC)-luxCDABE	Plasmid for chromosomal integration via single homologous recombination. luxCDABE under transcriptional/translational control of the His Leader peptide variant His1-His4 > NPCCCPCCCPCCC. Overlap fragment was amplified from Vc2 using Pc1-Pc47 /Pc48-Pc2 and cloned in Vc1 after cut/ligation using SphI and NcoI.	this study
Vc26	pNPTS-138-R6KT-HisL-NPPP (CCU)-luxCDABE	Plasmid for chromosomal integration via single homologous recombination. luxCDABE under transcriptional/translational control of the His Leader peptide variant His1-His4 > NPCCUPCCUPCCU. Overlap fragment was amplified from Vc2 using Pc1-Pc49 /Pc50-Pc2 and cloned in Vc1 after cut/ligation using SphI and NcoI.	this study
Vc27	pNPTS-138-R6KT-HisL-NPPP (CCA)-luxCDABE	Plasmid for chromosomal integration via single homologous recombination. luxCDABE under transcriptional/translational control of the His Leader peptide variant His1-His4 > NPCCAPCCAPCCA. Overlap fragment was amplified from Vc2 using Pc1-Pc51 /Pc52-Pc2 and cloned in Vc1 after cut/ligation using SphI and NcoI.	this study
Vc28	pNPTS-138-R6KT-HisL-LPPP (CCG)-luxCDABE	Plasmid for chromosomal integration via single homologous recombination. luxCDABE under transcriptional/translational control of the His Leader peptide variant His1-His4 > LPCCGPCCGPCCG. Overlap fragment was amplified from Vc2 using Pc1-Pc53 /Pc54-Pc2 and cloned in Vc1 after cut/ligation using SphI and NcoI.	this study
Vc29	pNPTS-138-R6KT-HisL-LPPP (CCC)-luxCDABE	Plasmid for chromosomal integration via single homologous recombination. luxCDABE under transcriptional/translational control of the His Leader peptide variant His1-His4 > LPCCCPCCCPCCC. Overlap fragment was amplified from Vc2 using Pc1-Pc55 /Pc56-Pc2 and cloned in Vc1 after cut/ligation using SphI and NcoI.	this study
Vc30	pNPTS-138-R6KT-HisL-LPPP (CCU)-luxCDABE	Plasmid for chromosomal integration via single homologous recombination. luxCDABE under transcriptional/translational control of the His Leader peptide variant His1-His4 > LPCCUPCCUPCCU. Overlap fragment was amplified from Vc2 using Pc1-Pc57 /Pc58-Pc2 and cloned in Vc1 after cut/ligation using SphI and NcoI.	this study
Vc31	pNPTS-138-R6KT-HisL-LPPP (CCA)-luxCDABE	Plasmid for chromosomal integration via single homologous recombination. luxCDABE under transcriptional/translational control of the His Leader peptide variant His1-His4 > LPCCCPCCAPCCA. Overlap fragment was amplified from Vc2 using Pc1-Pc59 /Pc60-Pc2 and cloned in Vc1 after cut/ligation using SphI and NcoI.	this study
Vc32	pNPTS-138-R6KT-HisL-WPPP (CCG)-luxCDABE	Plasmid for chromosomal integration via single homologous recombination. luxCDABE under transcriptional/translational control of the His Leader peptide variant His1-His4 > WPCCGPCCGPCCG. Overlap fragment was amplified from Vc2 using Pc1-Pc61 /Pc62-Pc2 and cloned in Vc1 after cut/ligation using SphI and NcoI.	this study
Vc33	pNPTS-138-R6KT-HisL-WPPP (CCC)-luxCDABE	Plasmid for chromosomal integration via single homologous recombination. luxCDABE under transcriptional/translational control of the His Leader peptide variant His1-His4 > WPCCCPCCCPCCC. Overlap fragment was amplified from Vc2 using Pc1-Pc63 /Pc64-Pc2 and cloned in Vc1 after cut/ligation using SphI and NcoI.	this study
Vc34	pNPTS-138-R6KT-HisL-WPPP (CCU)-luxCDABE	Plasmid for chromosomal integration via single homologous recombination. luxCDABE under transcriptional/translational control of the His Leader peptide variant His1-His4 > WPCCUPCCUPCCU. Overlap fragment was amplified from Vc2 using Pc1-Pc65 /Pc66-Pc2 and cloned in Vc1 after cut/ligation using SphI and NcoI.	this study
Vc35	pNPTS-138-R6KT-HisL-WPPP (CCA)-luxCDABE	Plasmid for chromosomal integration via single homologous recombination. luxCDABE under transcriptional/translational control of the His Leader peptide variant His1-His4 > WPCCAPCCAPCCA. Overlap fragment was amplified from Vc2 using Pc1-Pc67 /Pc68-Pc2 and cloned in Vc1 after cut/ligation using SphI and NcoI.	this study
D - tRNA overexpression
Vd1	pBBR1-MCS4-lacZ	lacZ cloned in the PspOMI and KpnI sites of pBBR1MCS-4, 8.0 kb; AmpR	(3)
Vd2	pBBR1-MCS4-PproK-proK-lacZ	proK and lacZ under control of PproK. Fragment was amplified from chromosomal E. coli BW25113 DNA using Pd1-Pd2 and cloned in Vd1 after cut/ligation using XmaI and NcoI.	this study
Vd3	pBBR1-MCS4-PproL-proL-lacZ	proL and lacZ under control of PproL. Fragment was amplified from chromosomal E. coli BW25113 DNA using Pd3-Pd4 and cloned in Vd1 after cut/ligation using XmaI and NcoI.	this study
Vd4	pBBR1-MCS4-PproM-proM-lacZ	proM and lacZ under control of PproM. Fragment was amplified from chromosomal E. coli BW25113 DNA using Pd5-Pd6 and cloned in Vd1 after cut/ligation using XmaI and NcoI.	this study
Vd5	pBBR1-MCS4-PproL-proK-lacZ	proK and lacZ under control of PproL. Fragment was amplified from Vd2 using Pd7-Pd2 and cloned in Vd1 after cut/ligation using XmaI and NcoI.	this study
Vd6	pBBR1-MCS4-PproL-proM-lacZ	proM and lacZ under control of PproL. Fragment was amplified from Vd4 using Pd8-Pd6 and cloned in Vd1 after cut/ligation using XmaI and NcoI.	this study
E - tRNA deletion
Ve1	pRED®/ET®	λ-RED recombinase in pBAD24; AmpR	Gene Bridges
Ve2	709-FLPe	Plasmid for removal of FRT flanked resistance cassette, Supplier ID: A106	Gene Bridges
Ve3	FRT-PGK-gb2-neo-FRT	VcR-template (plasmid DNA) for generating a FRT-flanked PGK-gb2-neo cassette, KanR	Gene Bridges
Ve4	FRT-PGK-gb2-cat-FRT	VcR-template (plasmid DNA) for generating a FRT-flanked PGK-gb2-cat cassette, CamR	Gene Bridges
F - CadC
Vf1	pBBR1-MCS5-PcadBA-luxCDABE	cadBA promoter controlling expression of luxCDABE, in pBBR1-MCS5-TT-RBS-lux, GmR	(4)
Vf2	pET16B-CadC	N-terminal 10His-tagged cadC in pET16b, AmpR	(5)
Vf3	pET16B-CadC (3xCCG)	N-terminal 10His-tagged cadC-variant (CCUP120-CCCP121-CCUP122 > CCGP120-CCGP121-CCGP122. Overlap fragment was amplified from Vf2 using Pa7-Pf2/Pf1-Pf8 and cloned in Va3 after cut/ligation in Va3, AmpR	this study
Vf4	pET16B-CadC (3xCCC)	N-terminal 10His-tagged cadC-variant (CCUP120-CCCP121-CCUP122 > CCCP120-CCCP121-CCCP122. Overlap fragment was amplified from Vf2 using Pa7-Pf2/Pf1-Pf8 and cloned in Va3 after cut/ligation in Va3, AmpR	this study
Vf5	pET16B-CadC (3xCCU)	N-terminal 10His-tagged cadC-variant (CCUP120-CCCP121-CCUP122 > CCUP120-CCUP121-CCUP122. Overlap fragment was amplified from Vf2 using Pa7-Pf2/Pf1-Pf8 and cloned in Va3 after cut/ligation in Va3, AmpR	this study
Vf6	pET16B-CadC (3xCCA)	N-terminal 10His-tagged cadC-variant (CCUP120-CCCP121-CCUP122 > CCAP120-CCAP121-CCAP122. Overlap fragment was amplified from Vf2 using Pa7-Pf2/Pf1-Pf8 and cloned in Va3 after cut/ligation in Va3, AmpR	this study
