# Supplementary material for: Proline codon pair selection determines ribosome pausing strength and translation efficiency in bacteria
Source: Commun Biol. 2021 May 17;4:589. doi: 10.1038/s42003-021-02115-z (PMC8129111; doi:10.1038/s42003-021-02115-z)
Supplement: Supplementary file 7 — Supplementary Data 5 [file 42003_2021_2115_MOESM7_ESM.xlsx]

## Sheet: S5 - Primer 
A - General
Pa1	Seq33	GGCGTCACACTTTGCTATGC
Pa2	hisL_chk_fw	CGACAAATTCTGACGCGCTTC
Pa3	luxC_chk_rev	ATTGCACTAAATCATCACTTTCG
Pa4	pnpts R6KT seq rev	TGTGCTGCAAGGCGATTAAGTTGG
Pa5	T7 prom	CCTATAGTGAGTCGTATTA
Pa6	T7 term	TATGCTAGTTATTGCTCAG
B - Slipping
Pb1	CCG_Slipping	ATTAACCATGGGGCCGTAGGACTAAAAAAATTTCATTC
Pb2	CCC_Slipping	ATTAACCATGGGGCCCTAGGACTAAAAAAATTTCATTC
Pb3	CCU_Slipping	ATTAACCATGGGGCCTTAGGACTAAAAAAATTTCATTC
Pb4	CCA_Slipping	ATTAACCATGGGGCCATAGGACTAAAAAAATTTCATTC
Pb5	luxC_700bp_rev	TAAGATGGCGCGTGCTCTACCG
Pb6	CCG_Readthrough	TAAGATGGCGCGTGCTCTACCG
Pb7	CCC_Readthrough	TAAGATGGCGCGTGCTCTACCG
Pb8	CCU_Readthrough	TAAGATGGCGCGTGCTCTACCG
Pb9	CCA_Readthrough	TAAGATGGCGCGTGCTCTACCG
C - Pausing strength at triprolin
Pc1	SphI_PhisL_fw	TGTCAATCTCCTCTTTTGTACAGTTC
Pc2	NcoI_hisL_rev	TTTGTTATTCCTCTTTAAACCTGTCTGA
Pc3	RPAP (CCG)_rev	GAGACTTTTATGACACGCGTTCAATTTCGTCCGGCGCCGCAT
Pc4	RPAP (CCG)_fw	ATGCGGCGCCGGACGAAATTGAACGCGTGTCATAAAAGTCTC
Pc5	RPAP (CCC)_rev	GAGACTTTTATGACACGCGTTCAATTTCGTCCCGCCCCCCAT
Pc6	RPAP (CCC)_fw	ATGGGGGGCGGGACGAAATTGAACGCGTGTCATAAAAGTCTC
Pc7	RPAP (CCU)_rev	GAGACTTTTATGACACGCGTTCAATTTCGTCCTGCTCCTCAT
Pc8	RPAP (CCU)_fw	ATGAGGAGCAGGACGAAATTGAACGCGTGTCATAAAAGTCTC
Pc9	RPAP (CCA)_rev	GAGACTTTTATGACACGCGTTCAATTTCGTCCAGCACCACAT
Pc10	RPAP (CCA)_fw	ATGTGGTGCTGGACGAAATTGAACGCGTGTCATAAAAGTCTC
Pc11	TPPP (CCG)_rev	GAGACTTTTATGACACGCGTTCAATTTACGCCGCCGCCGCAT
Pc12	TPPP (CCG)_fw	ATGCGGCGGCGGCGTAAATTGAACGCGTGTCATAAAAGTCTC
Pc13	TPPP (CCC)_rev	GAGACTTTTATGACACGCGTTCAATTTACGCCCCCCCCCCAT
Pc14	TPPP (CCC)_fw	ATGGGGGGGGGGCGTAAATTGAACGCGTGTCATAAAAGTCTC
Pc15	TPPP (CCU)_rev	GAGACTTTTATGACACGCGTTCAATTTACGCCTCCTCCTCAT
Pc16	TPPP (CCU)_fw	ATGAGGAGGAGGCGTAAATTGAACGCGTGTCATAAAAGTCTC
Pc17	TPPP (CCA)_rev	GAGACTTTTATGACACGCGTTCAATTTACGCCACCACCACAT
Pc18	TPPP (CCA)_fw	ATGTGGTGGTGGCGTAAATTGAACGCGTGTCATAAAAGTCTC
Pc19	FPPP (CCG)_rev	GAGACTTTTATGACACGCGTTCAATTTTTGCCGCCGCCGCAT
Pc20	FPPP (CCG)_fw	ATGCGGCGGCGGCAAAAATTGAACGCGTGTCATAAAAGTCTC
Pc21	FPPP (CCC)_rev	GAGACTTTTATGACACGCGTTCAATTTTTGCCCCCCCCCCAT
Pc22	FPPP (CCC)_fw	ATGGGGGGGGGGCAAAAATTGAACGCGTGTCATAAAAGTCTC
Pc23	FPPP (CCU)_rev	GAGACTTTTATGACACGCGTTCAATTTTTGCCTCCTCCTCAT
Pc24	FPPP (CCU)_fw	ATGAGGAGGAGGCAAAAATTGAACGCGTGTCATAAAAGTCTC
Pc25	FPPP (CCA)_rev	GAGACTTTTATGACACGCGTTCAATTTTTGCCACCACCACAT
Pc26	FPPP (CCA)_fw	ATGTGGTGGTGGCAAAAATTGAACGCGTGTCATAAAAGTCTC
Pc27	RPPP (CCG)_rev	GAGACTTTTATGACACGCGTTCAATTTCGTCCGCCGCCGCAT
Pc28	RPPP (CCG)_fw	ATGCGGCGGCGGACGAAATTGAACGCGTGTCATAAAAGTCTC
Pc29	RPPP (CCC)_rev	GAGACTTTTATGACACGCGTTCAATTTCGTCCCCCCCCCCAT
Pc30	RPPP (CCC)_fw	ATGGGGGGGGGGACGAAATTGAACGCGTGTCATAAAAGTCTC
Pc31	RPPP (CCU)_rev	GAGACTTTTATGACACGCGTTCAATTTCGTCCTCCTCCTCAT
Pc32	RPPP (CCU)_fw	ATGAGGAGGAGGACGAAATTGAACGCGTGTCATAAAAGTCTC
Pc33	RPPP (CCA)_rev	GAGACTTTTATGACACGCGTTCAATTTCGTCCACCACCACAT
Pc34	RPPP (CCA)_fw	ATGTGGTGGTGGACGAAATTGAACGCGTGTCATAAAAGTCTC
Pc35	HHH*_rev	GAGACTTTTATGACACGCGTTCAATTTAAACACCACCATTAACAC
Pc36	HHH*_fw	GTGTTAATGGTGGTGTTTAAATTGAACGCGTGTCATAAAAGTCTC
Pc37	WPAP (CCG)_rev	ATGCGGCGCCGGCCAAAATTGAACGCGTGTCATAAAAGTCTC
Pc38	WPAP (CCG)_fw	TTTTGGCCGGCGCCGCATCACCATCATCCTGACTAGTCTT
Pc39	WPAP (CCC)_rev	ATGGGGCGCGGGCCAAAATTGAACGCGTGTCATAAAAGTCTC
Pc40	WPAP (CCC)_fw	TTTTGGCCCGCGCCCCATCACCATCATCCTGACTAGTCTT
Pc41	WPAP (CCU)_rev	ATGAGGCGCAGGCCAAAATTGAACGCGTGTCATAAAAGTCTC
Pc42	WPAP (CCU)_fw	TTTTGGCCTGCGCCTCATCACCATCATGGTGACTAGTCTT
Pc43	WPAP (CCA)_rev	ATGTGGCGCTGGCCAAAATTGAACGCGTGTCATAAAAGTCTC
Pc44	WPAP (CCA)_fw	TTTTGGCCAGCGCCACATCACCATCATCCTGACTAGTCTT
Pc45	NPPP (CCG)_rev	ATGCGGCGGCGGATTAAATTGAACGCGTGTCATAAAAGTCTC
Pc46	NPPP (CCG)_fw	TTTAATCCGCCGCCGCATCACCATCATCCTGACTAGTCTT
Pc47	NPPP (CCC)_rev	ATGGGGGGGGGGATTAAATTGAACGCGTGTCATAAAAGTCTC
Pc48	NPPP (CCC)_fw	TTTAATCCCCCCCCCCATCACCATCATCCTGACTAGTCTT
Pc49	NPPP (CCU)_rev	ATGAGGAGGAGGATTAAATTGAACGCGTGTCATAAAAGTCTC
Pc50	NPPP (CCU)_fw	TTTAATCCTCCTCCTCATCACCATCATCCTGACTAGTCTT
Pc51	NPPP (CCA)_rev	ATGTGGTGGTGGATTAAATTGAACGCGTGTCATAAAAGTCTC
Pc52	NPPP (CCA)_fw	TTTAATCCACCACCACATCACCATCATCCTGACTAGTCTT
Pc53	LPPP (CCG)_rev	ATGCGGCGGCGGCAGAAATTGAACGCGTGTCATAAAAGTCTC
Pc54	LPPP (CCG)_fw	TTTCTGCCGCCGCCGCATCACCATCATCCTGACTAGTCTT
Pc55	LPPP (CCC)_rev	ATGGGGGGGGGGCAGAAATTGAACGCGTGTCATAAAAGTCTC
Pc56	LPPP (CCC)_fw	TTTCTGCCCCCCCCCCATCACCATCATCCTGACTAGTCTT
Pc57	LPPP (CCU)_rev	ATGAGGAGGAGGCAGAAATTGAACGCGTGTCATAAAAGTCTC
Pc58	LPPP (CCU)_fw	TTTCTGCCTCCTCCTCATCACCATCATCCTGACTAGTCTT
Pc59	LPPP (CCA)_rev	ATGTGGTGGTGGCAGAAATTGAACGCGTGTCATAAAAGTCTC
Pc60	LPPP (CCA)_fw	TTTCTGCCACCACCACATCACCATCATCCTGACTAGTCTT
Pc61	WPPP (CCG)_rev	ATGCGGCGGCGGCCAAAATTGAACGCGTGTCATAAAAGTCTC
Pc62	WPPP (CCG)_fw	TTTTGGCCGCCGCCGCATCACCATCATCCTGACTAGTCTT
Pc63	WPPP (CCC)_rev	ATGGGGGGGGGGCCAAAATTGAACGCGTGTCATAAAAGTCTC
Pc64	WPPP (CCC)_fw	TTTTGGCCCCCCCCCCATCACCATCATCCTGACTAGTCTT
Pc65	WPPP (CCU)_rev	ATGAGGAGGAGGCCAAAATTGAACGCGTGTCATAAAAGTCTC
Pc66	WPPP (CCU)_fw	TTTTGGCCTCCTCCTCATCACCATCATCCTGACTAGTCTT
Pc67	WPPP (CCA)_rev	ATGTGGTGGTGGCCAAAATTGAACGCGTGTCATAAAAGTCTC
Pc68	WPPP (CCA)_fw	TTTTGGCCACCACCACATCACCATCATCCTGACTAGTCTT
D - tRNA overexpression
Pd1	XmaI_proK_fw	ACCCGGGGCGGCCTGCTGACTTTCTC
Pd2	NcoI_proK_rev	TAGCCATGGATGTTACCTCCTTAATCTTACTTGTGTTTGATGTAGCCTGCTCGTTGAGCAGG
Pd3	XmaI_proL_fw	GCCCGGGTTAATTATAAATCAGTTAGCGAAATATCTTACTTG
Pd4	NcoI_proL_rev	TAGCCATGGTGTTACCTCCTTAATCTTACTTGTGTTTGATGTCCGTAAGGGTTGGTTTTTTCTTGGG
Pd5	XmaI_proM_fw	GCCCGGGCGACTTTAAAGAATTGAACTAAAAATTCAAAAAG
Pd6	NcoI_proM_rev	TAGCCATGGATGTTACCTCCTTAATCTTACTTGTGTTTGATGTAAAAAACCCCGCCGAAGCGG
Pd7	PproL_proK_fw	GATCCCCCGGGTTAATTATAAATCAGTTAGCGAAATATCTTACTTGCAATCGGTGTGGAAAACGGTAGTATTAGCAGCCACGAGTCGGTGATTGGCGCAGCCTGG
Pd8	PproL_proM_fw	GATCCCCCGGGTTAATTATAAATCAGTTAGCGAAATATCTTACTTGCAATCGGTGTGGAAAACGGTAGTATTAGCAGCCACGAGTCGGCGAGTAGCGCAGCTTG
E - tRNA deletion
Pe1	REDET proL Fw	TGCAGATATAAAAAAACCAACCGTAAGGGTTGGTTTTTTCTTGGGATTTTAATTAACCCTCACTAAAGGGCG
Pe2	REDET proK Fw	ATTAAGGGATTGACGAGGGCGTATCTGCGCAGTAAGATGCGCCCCGCATTAATTAACCCTCACTAAAGGGCG
Pe3	REDET proL Rev	TATCTTACTTGCAATCGGTGTGGAAAACGGTAGTATTAGCAGCCACGAGTTAATACGACTCACTATAGGGCTC
Pe4	REDET proK Rev	ATGAGCTGCAGATGCAAAAAAGCCTGCTCGTTGAGCAGGCTTTTCGAATTTAATACGACTCACTATAGGGCTC
Pe5	proL chk Fw	CAATGGCGCAGGGGTAGAATC
Pe6	proL chk rev	CAAGTGCTGACAGACGAGAAGC
Pe7	proK chk Fw	TGGTGGAATTAACGAAAACAACAACTGGTG
Pe8	proK chk rev	GTCGGTGATAGAGGATTACTCGCC
F - CadC
Pf1	cadC_3XCCG_fw	ATGCTATCTTCGCCGCCGCCGATACCAGAGGCG
Pf2	cadC_3XCCG_rev	CGCCTCTGGTATCGGCGGCGGCGAAGATAGCAT
Pf3	cadC_3XCCC_fw	ATGCTATCTTCGCCCCCCCCCATACCAGAGGCG
Pf4	cadC_3XCCC_rev	CGCCTCTGGTATGGGGGGGGGCGAAGATAGCAT
Pf5	cadC_3XCCU_fw	ATGCTATCTTCGCCTCCTCCTATACCAGAGGCG
Pf6	cadC_3XCCU_rev	CGCCTCTGGTATAGGAGGAGGCGAAGATAGCAT
Pf7	cadC_3XCCA_fw	ATGCTATCTTCGCCACCACCAATACCAGAGGCG
Pf8	cadC_3XCCA_rev	CGCCTCTGGTATTGGTGGTGGCGAAGATAGCAT
