# Supplementary material for: Proline codon pair selection determines ribosome pausing strength and translation efficiency in bacteria
Source: Commun Biol. 2021 May 17;4:589. doi: 10.1038/s42003-021-02115-z (PMC8129111; doi:10.1038/s42003-021-02115-z)
Supplement: Supplementary file 8 — Supplementary Data 6 [file 42003_2021_2115_MOESM8_ESM.xlsx]

## Sheet: Figure 4
HisL motif	Data	Mean	Standard devation	SEM	95% confidence interval		HisL motif	Data	Mean	Standard devation	SEM	95% confidence interval		HisL motif	Data	Mean	Standard devation	SEM	95% confidence interval
HHH*	261464	335557	98613	28467.1	56934.3		TPPP (3xCCG)	31886.2	44351.9	28652.4	8271.24	16542.5		RPPP (3xCCG)	646282	529507	62661.2	18088.7	36177.5
	279079							34148.9							586458
	278566							81280.2							563697
	243605							14755.8							520072
	248332							28361							474989
	264737							14712.9							417736
	342555							67433.9							466358
	297487							17329.3							494210
	442804							31157.4							481688
	323368							92851.3							563436
	541863							90702.8							598140
	502820							27602.8							541021
HisL motif	Data	Mean	Standard devation	SEM	95% confidence interval		HisL motif	Data	Mean	Standard devation	SEM	95% confidence interval
RPAP (3xCCG)	525.264	389.964	222.629	64.2675	128.535		FPPP (3xCCG)	138998	106443	13243	3822.93	7645.85
	311.856							102707
	192.789							95347.5
	111.492							109138
	504.988							114326
	533.883							107495
	311.459							99469.7
	242.902							114049
	958.902							102607
	266.075							91207.3
	329.99							86422.6
								115554

## Sheet: Figure 5
HisL motif	Data	Mean	Standard devation	SEM	95% confidence interval		HisL motif	Data	Mean	Standard devation	SEM	95% confidence interval		HisL motif	Data	Mean	Standard devation	SEM	95% confidence interval
TPPP (3xCCG)	31886.2	44351.9	28652.4	8271.24	16542.5		FPPP (3xCCG)	138998	106443	13243	3822.93	7645.85		RPPP (3xCCG)	646282	529507	62661.2	18088.7	36177.5
	34148.9							102707							586458
	81280.2							95347.5							563697
	14755.8							109138							520072
	28361							114326							474989
	14712.9							107495							417736
	67433.9							99469.7							466358
	17329.3							114049							494210
	31157.4							102607							481688
	92851.3							91207.3							563436
	90702.8							86422.6							598140
	27602.8							115554							541021
HisL motif	Data	Mean	Standard devation	SEM	95% confidence interval		HisL motif	Data	Mean	Standard devation	SEM	95% confidence interval		HisL motif	Data	Mean	Standard devation	SEM	95% confidence interval
TPPP (3xCCC)	45502.2	55584.9	26026.5	7513.2	15026.4		FPPP (3xCCC)	171334	165457	28931.4	8351.77	16703.5		RPPP (3xCCC)	616423	432626	82627.4	23852.5	47704.9
	39374.9							133187							567354
	112589							133246							380046
	30455.4							159366							366391
	30163.8							158789							355589
	33035.6							145246							372884
	101922							158324							375402
	34816.7							133813							354553
	53456.9							162883							418440
	57971.5							202384							435806
	65022.6							199131							462441
	62708.5							227781							486182
HisL motif	Data	Mean	Standard devation	SEM	95% confidence interval		HisL motif	Data	Mean	Standard devation	SEM	95% confidence interval		HisL motif	Data	Mean	Standard devation	SEM	95% confidence interval
TPPP (3xCCU)	31459.9	40330.2	27131.1	7832.07	15664.1		FPPP (3xCCU)	225467	284717	88917.5	25668.3	51336.6		RPPP (3xCCU)	451215	550015	175457	50649.9	101300
	29951.8							246595							426135
	26372							248495							401548
	23620							158314							509469
	22059.6							208122							416996
	25351							207478							580582
	30887							240186							390854
	35674.6							300544							438312
	42295							343378							849458
	43309							361624							554006
	126674							405921							619712
	46308.9							470485							961899
HisL motif	Data	Mean	Standard devation	SEM	95% confidence interval		HisL motif	Data	Mean	Standard devation	SEM	95% confidence interval		HisL motif	Data	Mean	Standard devation	SEM	95% confidence interval
TPPP (3xCCA)	154625	168769	52048.8	15025.2	30050.4		FPPP (3xCCA)	190047	188741	52434.4	15136.5	30273		RPPP (3xCCA)	513238	635623	132831	38345.1	76690.1
	141297							167252							695663
	116642							156311							567609
	102597							125473							505336
	121106							148106							563251
	108421							127414							520372
	255354							135149							534813
	159319							194869							528493
	196088							239199							867685
	194177							236603							669211
	242069							285900							822666
	233526							258569							839142

## Sheet: Figure 6b
HisL motif	Data	Mean	Standard devation	SEM	95% confidence interval		HisL motif	Data	Mean	Standard devation	SEM	95% confidence interval		HisL motif	Data	Mean	Standard devation	SEM	95% confidence interval		HisL motif	Data	Mean	Standard devation	SEM	95% confidence interval
TPPP (3xCCG)	38917.8	36813.6	2859.95	1167.57	2335.14		TPPP (3xCCG)	24573.9	26134.6	5397.52	2203.53	4407.06		TPPP (3xCCG)	41315.7	34118.8	3994.87	1630.9	3261.8		TPPP (3xCCG)	31205.8	27712.4	2335.73	953.558	1907.12
	39055.9							33493							32775							28958.6
pBBR1-MCS4	40681.6						pBBR1-MCS4	16324.7						pBBR1-MCS4	30388.8						pBBR1-MCS4	29224
eV	34958.9						proK	25146.6						proL	36125.5						proM	27088.6
	34339.4							26572.7							34854.3							25384.3
	32928.1							30696.9							29253.3							24413.4
HisL motif	Data	Mean	Standard devation	SEM	95% confidence interval		HisL motif	Data	Mean	Standard devation	SEM	95% confidence interval		HisL motif	Data	Mean	Standard devation	SEM	95% confidence interval		HisL motif	Data	Mean	Standard devation	SEM	95% confidence interval
TPPP (3xCCC)	36592.6	34852.6	2380.89	971.996	1943.99		TPPP (3xCCC)	40489	42081.8	2128.74	869.055	1738.11		TPPP (3xCCC)	13199.5	13148.4	341.476	139.407	278.814		TPPP (3xCCC)	41346.5	42844.8	1286.13	525.061	1050.12
	38601.7							44788.9							13781.7							42539.1
pBBR1-MCS4	35074.4						pBBR1-MCS4	44430.1						pBBR1-MCS4	13268.6						pBBR1-MCS4	41784.3
eV	34775.5						proK	42474.6						proL	13082.8						proM	42577.5
	32743.6							41607.1							12823							43548.3
	31327.6							38701							12734.5							45272.8
HisL motif	Data	Mean	Standard devation	SEM	95% confidence interval		HisL motif	Data	Mean	Standard devation	SEM	95% confidence interval		HisL motif	Data	Mean	Standard devation	SEM	95% confidence interval		HisL motif	Data	Mean	Standard devation	SEM	95% confidence interval
TPPP (3xCCU)	28832	20316	3937	1136	2273		TPPP (3xCCU)	22456	25731	8476	2447	4894		TPPP (3xCCU)	9917	12816	4135	1194	2387		TPPP (3xCCU)	24018	26432	7427	2239	4479
	23750							22254							13472							22024
pBBR1-MCS4	20368						pBBR1-MCS4	23517						pBBR1-MCS4	11188						pBBR1-MCS4	21480
eV	17479						proK	16886						proL	8088						proM	19901
	16440							17026							8986							18358
	14316							17541							6885							18709
	15787							19155							11057							21718
	18715							22129							13631							26703
	19921							32273							17255							31018
	21624							34877							14095							34848
	23065							41808							21038							37744
	23490							38854							18184							40667
HisL motif	Data	Mean	Standard devation	SEM	95% confidence interval		HisL motif	Data	Mean	Standard devation	SEM	95% confidence interval		HisL motif	Data	Mean	Standard devation	SEM	95% confidence interval		HisL motif	Data	Mean	Standard devation	SEM	95% confidence interval
TPPP (3xCCA)	68063.5	103057	38058.6	15537.4	31074.7		TPPP (3xCCA)	144431	122414	23795.6	9714.5	19429		TPPP (3xCCA)	121904	117224	11676.6	4766.96	9533.91		TPPP (3xCCA)	49301.1	49598.7	5695.95	2325.36	4650.72
	73416.1							138261							110333							56066.8
pBBR1-MCS4	83006.1						pBBR1-MCS4	90301.6						pBBR1-MCS4	139252						pBBR1-MCS4	43215.7
eV	156222						proK	119791						proL	119996						proM	43899.3
	156647							149297							105414							46985
	80986.1							92401.9							106441							58124

## Sheet: Figure 6c
HisL motif	Data	Mean	Standard devation	SEM	95% confidence interval		HisL motif	Data	Mean	Standard devation	SEM	95% confidence interval		HisL motif	Data	Mean	Standard devation	SEM	95% confidence interval		HisL motif	Data	Mean	Standard devation	SEM	95% confidence interval
RPAP (3xCCG)	1537.5	1321.19	733.487	299.445	598.889		RPAP (3xCCG)	1229.51	922.364	202.549	82.6903	165.381		RPAP (3xCCG)	1371.39	1021.11	421.423	172.045	344.091		RPAP (3xCCG)	744.819	918.861	79.4068	32.4177	64.8353
	1690.95							928.621							1394.12							973.324
pBBR1-MCS4	2653.48						pBBR1-MCS4	821.918						pBBR1-MCS4	615.744						pBBR1-MCS4	956.5
eV	809.659						proK	756.419						proL	279.72						proM	932.072
	522.166							661.111							1240.18							935.587
	713.4							1136.61							1225.52							970.868
HisL motif	Data	Mean	Standard devation	SEM	95% confidence interval		HisL motif	Data	Mean	Standard devation	SEM	95% confidence interval		HisL motif	Data	Mean	Standard devation	SEM	95% confidence interval		HisL motif	Data	Mean	Standard devation	SEM	95% confidence interval
RPAP (3xCCC)	4628.26	2155.55	1334.82	544.937	1089.87		RPAP (3xCCC)	2421.61	2233.83	1218.82	497.579	995.159		RPAP (3xCCC)	862.069	861.889	115.195	47.0281	94.0563		RPAP (3xCCC)	1337.53	2642.55	1456.78	594.727	1189.45
	783.194							4155.71							862.932							4439.08
pBBR1-MCS4	2218.48						pBBR1-MCS4	890.397						pBBR1-MCS4	965.997						pBBR1-MCS4	1195.27
eV	2583.57						proK	652.309						proL	868.252						proM	3543.71
	2147.16							3163.87							982.819							4234.2
	572.662							2119.07							629.262							1105.5
HisL motif	Data	Mean	Standard devation	SEM	95% confidence interval		HisL motif	Data	Mean	Standard devation	SEM	95% confidence interval		HisL motif	Data	Mean	Standard devation	SEM	95% confidence interval		HisL motif	Data	Mean	Standard devation	SEM	95% confidence interval
RPAP (3xCCU)	347.574	630.949	454.881	185.704	371.409		RPAP (3xCCU)	223.679	955.068	609.473	248.816	497.633		RPAP (3xCCU)	523.62	581.083	322.512	131.665	263.33		RPAP (3xCCU)	338.065	498.65	103.876	42.4073	84.8146
	422.535							290.614							423.667							414.733
pBBR1-MCS4	509.554						pBBR1-MCS4	1440.47						pBBR1-MCS4	300						pBBR1-MCS4	509.225
eV	641.026						proK	1336.84						proL	538.678						proM	492.867
	253.88							1824.05							419.991							579.546
	1611.12							614.754							1280.55							657.467
HisL motif	Data	Mean	Standard devation	SEM	95% confidence interval		HisL motif	Data	Mean	Standard devation	SEM	95% confidence interval		HisL motif	Data	Mean	Standard devation	SEM	95% confidence interval		HisL motif	Data	Mean	Standard devation	SEM	95% confidence interval
RPAP (3xCCA)	561.432	543.385	99.9358	40.7986	81.5973		RPAP (3xCCA)	353.535	608.301	195.081	79.6415	159.283		RPAP (3xCCA)	959.488	1149	260.036	106.159	212.319		RPAP (3xCCA)	461.894	481.556	42.9719	17.5432	35.0864
	608.011							443.459							888.29							504.658
pBBR1-MCS4	355.366						pBBR1-MCS4	952.381						pBBR1-MCS4	988.21						pBBR1-MCS4	420.498
eV	531.48						proK	702.128						proL	1189.09						proM	541.796
	521.221							665.86							1198.45							517.653
	682.8							532.446							1670.46							442.834

## Sheet: Figure 6d
HisL motif	Data	Mean	Standard devation	SEM	95% confidence interval		HisL motif	Data	Mean	Standard devation	SEM	95% confidence interval		HisL motif	Data	Mean	Standard devation	SEM	95% confidence interval		HisL motif	Data	Mean	Standard devation	SEM	95% confidence interval
RPAP (3xCCG)	345.774	357.718	194.933	56.2722	112.544		RPAP (3xCCC)	851.237	841.151	493.158	142.362	284.725		RPAP (3xCCU)	1012.24	891.865	342.694	98.9273	197.855		RPAP (3xCCA)	378.428	470.056	194.151	56.0466	112.093
	484.759							674.016							1037.51							549.386
Strain	288.103						Strain	580.57						Strain	1018.56						Strain	375.558
WT	178.138						WT	416.335						WT	372.771						WT	274.081
	102.48							460.862							375.733							251.633
	461.971							342.429							1126.9							214.089
	491.762							490.432							289.169							304.229
	287.451							489.368							1393.92							451.173
	224.307							858.857							907.195							596.436
	877.794							1425.14							984.759							734.965
	245.565							1763.82							1268.31							743.18
	304.502							1740.74							915.879							767.515
HisL motif	Data	Mean	Standard devation	SEM	95% confidence interval		HisL motif	Data	Mean	Standard devation	SEM	95% confidence interval		HisL motif	Data	Mean	Standard devation	SEM	95% confidence interval		HisL motif	Data	Mean	Standard devation	SEM	95% confidence interval
RPAP (3xCCG)	1221.19	926.425	283.737	81.9077	163.815		RPAP (3xCCC)	1009.07	822.226	178.056	51.4005	102.801		RPAP (3xCCU)	421.563	458.93	63.356	18.2893	36.5786		RPAP (3xCCA)	508.408	598.693	102.44	29.5718	59.1435
	835.084							1048.81							522.23							623.822
Strain	1126.75						Strain	991.501						Strain	505.249						Strain	526.316
DproK	351.002						DproK	838.987						DproK	368.679						DproK	476.19
	672.791							698.69							417.633							741.667
	966.013							642.603							419.821							488.815
	731							583.744							375.017							500.338
	1427							630.889							430.029							677.233
	1111.42							645.974							475							547.945
	1009.78							776.19							467.578							593.197
	1040.06							882.292							509.537							746.117
	625							1117.97							594.828							754.263
HisL motif	Data	Mean	Standard devation	SEM	95% confidence interval		HisL motif	Data	Mean	Standard devation	SEM	95% confidence interval		HisL motif	Data	Mean	Standard devation	SEM	95% confidence interval		HisL motif	Data	Mean	Standard devation	SEM	95% confidence interval
RPAP (3xCCG)	317.616	446.241	120.831	34.8808	69.7617		RPAP (3xCCC)	133583	114735	11048.8	3189.52	6379.05		RPAP (3xCCU)	1100.38	655.18	187.39	54.0948	108.19		RPAP (3xCCA)	567.92	581.008	120.161	34.6874	69.3748
	544.164							125519							491.091							619.095
Strain	577.223						Strain	128837						Strain	477.825						Strain	774.502
DproL	416.345						DproL	111169						DproL	532.576						DproL	530.385
	357.143							111603							597.892							597.579
	340.557							106409							441.498							418.011
	300.926							98071.6							484.687							429.578
	746.165							103249							642.436							499.114
	452.801							104615							667.594							501.174
	427.292							113352							804.131							567.48
	425.532							112181							792.597							838.546
	449.123							128234							829.453							628.717
HisL motif	Data	Mean	Standard devation	SEM	95% confidence interval		HisL motif	Data	Mean	Standard devation	SEM	95% confidence interval		HisL motif	Data	Mean	Standard devation	SEM	95% confidence interval		HisL motif	Data	Mean	Standard devation	SEM	95% confidence interval
RPAP (3xCCG)	1080.88	880.52	178.206	51.4437	102.887		RPAP (3xCCC)	175338	154466	17755.6	5125.6	10251.2		RPAP (3xCCU)	726.459	706.487	100.211	28.9284	57.8568		RPAP (3xCCA)	589.507	569.609	88.5884	25.5733	51.1465
	1339.78							162053							679.174							658.162
Strain	973.018						Strain	171060						Strain	685.145						Strain	527.633
DproK DproL	869.662						DproK DproL	172350						DproK DproL	687.794						DproK DproL	540.729
	880.869							138254							607.647							621.171
	687.551							160875							573.23							424.011
	686.956							149853							647.22							491.193
	870.519							123046							592.465							422.546
	734.396							125313							723.957							546.279
	733.588							157651							936.46							666.127
	888.051							143362							820.247							668.416
	820.963							174442							798.042							679.537

## Sheet: Figure 7d
pET16B	Data	Mean	Standard devation	SEM	95% confidence interval
eV	721.649	851.494	212.163	106.082	337.552
	587.649
	1138.01
	958.663
cadC (CCU-CCC-CCU)	110128	104622	5191.16	2595.58	8259.13
	99940.7
	98955.9
	109466
cadC (CCG-CCG-CCG)	346756	299643	32547.3	16273.6	51782.7
	308911
	284534
	258370
cadC (CCC-CCC-CCC)	79210.4	80415.3	1171.66	585.829	1864.11
	82095.5
	80920.4
	79434.8
cadC (CCA-CCA-CCA)	144729	179694	29940.4	14970.2	47635.1
	217807
	199400
	156842
cadC (CCU-CCU-CCU)	120464	129105	6405.31	3202.65	10190.8
	131348
	137959
	126650

## Sheet: Figure 7e
pET16B	[mM] Lysin	Data	Mean	Standard devation	SEM	95% confidence interval
eV	0	668.633	644.421	197.213	98.6065	295.82
		569.26
		941.96
		397.83
cadC (CCU-CCC-CCU)	0	555.081	722.909	111.812	55.9062	167.719
		859.454
		701.754
		775.348
cadC (CCG-CCG-CCG)	0	829.234	1231.31	602.645	301.323	903.968
		589.812
		1343.84
		2162.37
eV	0.01	357.143	663.38	197.249	98.6243	295.873
		709.156
		907.258
		679.964
cadC (CCU-CCC-CCU)	0.01	654.129	731.48	49.795	24.8975	74.6925
		781.25
		768.482
		722.057
cadC (CCG-CCG-CCG)	0.01	1247.15	1754.84	704.116	352.058	1056.17
		1036.53
		1889.4
		2846.3
eV	0.05	626.134	649.023	58.4591	29.2296	87.6887
		572.26
		732.673
		665.025
cadC (CCU-CCC-CCU)	0.05	4532.43	6692.66	1704.99	852.494	2557.48
		9303.17
		6617.92
		6317.14
cadC (CCG-CCG-CCG)	0.05	18335.7	25752.3	5828.94	2914.47	8743.4
		22822.9
		27859.3
		33991.2
eV	0.1	657.778	750.388	64.992	32.496	97.4881
		750.237
		841.584
		751.953
cadC (CCU-CCC-CCU)	0.1	18153.5	21106.8	3462.87	1731.43	5194.3
		26786.5
		21021.7
		18465.3
cadC (CCG-CCG-CCG)	0.1	75243.8	93135.3	13506	6752.98	20259
		107992
		85055.5
		104250
eV	1	664.207	800.003	116.152	58.0758	174.227
		708.763
		886.814
		940.228
cadC (CCU-CCC-CCU)	1	98323.3	94774.9	9126.56	4563.28	13689.8
		107150
		91321
		82304.9
cadC (CCG-CCG-CCG)	1	245538	275828	36301.9	18151	54452.9
		239546
		288846
		329382
eV	10	702.013	797.376	107.021	53.5105	160.531
		680.693
		921.053
		885.744
cadC (CCU-CCC-CCU)	10	106615	98246.5	10643.2	5321.6	15964.8
		110867
		89077.6
		86425.9
cadC (CCG-CCG-CCG)	10	224979	270064	40941.3	20470.7	61412
		243128
		280064
		332085
